# Supplementary material for: Urothelial cancer proteomics provides both prognostic and functional information
Source: Sci Rep. 2017 Nov 17;7:15819. doi: 10.1038/s41598-017-15920-6 (PMC5694001; doi:10.1038/s41598-017-15920-6)
Supplement: Supplementary file 2 — Supplementary Table 1 [file 41598_2017_15920_MOESM2_ESM.xlsx]

## Sheet: Sup Tab 1
# List of proteins differentially expressed between group 1 and group 2 samples identified by sparse K-means
Protein ID	Entry name	Status	Protein names	Gene names	Organism	Length
P06576	ATPB_HUMAN	reviewed	ATP synthase subunit beta, mitochondrial (EC 3.6.3.14)	ATP5B ATPMB ATPSB	Homo sapiens (Human)	529
F8W1K5	F8W1K5_HUMAN	unreviewed	Protein canopy homolog 2 (Fragment)	CNPY2	Homo sapiens (Human)	102
P07327	ADH1A_HUMAN	reviewed	Alcohol dehydrogenase 1A (EC 1.1.1.1) (Alcohol dehydrogenase subunit alpha)	ADH1A ADH1	Homo sapiens (Human)	375
O15514	RPB4_HUMAN	reviewed	DNA-directed RNA polymerase II subunit RPB4 (RNA polymerase II subunit B4) (DNA-directed RNA polymerase II subunit D) (RNA polymerase II 16 kDa subunit) (RPB16)	POLR2D	Homo sapiens (Human)	142
O75506	HSBP1_HUMAN	reviewed	Heat shock factor-binding protein 1 (Nasopharyngeal carcinoma-associated antigen 13) (NPC-A-13)	HSBP1 HSF1BP	Homo sapiens (Human)	76
O15212	PFD6_HUMAN	reviewed	Prefoldin subunit 6 (Protein Ke2)	PFDN6 HKE2 PFD6	Homo sapiens (Human)	129
Q9NQP4	PFD4_HUMAN	reviewed	Prefoldin subunit 4 (Protein C-1)	PFDN4 PFD4	Homo sapiens (Human)	134
Q15084	PDIA6_HUMAN	reviewed	Protein disulfide-isomerase A6 (EC 5.3.4.1) (Endoplasmic reticulum protein 5) (ER protein 5) (ERp5) (Protein disulfide isomerase P5) (Thioredoxin domain-containing protein 7)	PDIA6 ERP5 P5 TXNDC7	Homo sapiens (Human)	440
P55145	MANF_HUMAN	reviewed	Mesencephalic astrocyte-derived neurotrophic factor (Arginine-rich protein) (Protein ARMET)	MANF ARMET ARP	Homo sapiens (Human)	182
Q9UHV9	PFD2_HUMAN	reviewed	Prefoldin subunit 2	PFDN2 PFD2 HSPC231	Homo sapiens (Human)	154
E3W975	E3W975_HUMAN		Deleted.
P23946	CMA1_HUMAN	reviewed	Chymase (EC 3.4.21.39) (Alpha-chymase) (Mast cell protease I)	CMA1 CYH CYM	Homo sapiens (Human)	247
B4DX42	B4DX42_HUMAN	unreviewed	cDNA FLJ54064, highly similar to Splicing factor 1		Homo sapiens (Human)	433
P15088	CBPA3_HUMAN	reviewed	Mast cell carboxypeptidase A (MC-CPA) (EC 3.4.17.1) (Carboxypeptidase A3)	CPA3	Homo sapiens (Human)	417
Q13283	G3BP1_HUMAN	reviewed	Ras GTPase-activating protein-binding protein 1 (G3BP-1) (EC 3.6.4.12) (EC 3.6.4.13) (ATP-dependent DNA helicase VIII) (hDH VIII) (GAP SH3 domain-binding protein 1)	G3BP1 G3BP	Homo sapiens (Human)	466
Q01658	NC2B_HUMAN	reviewed	Protein Dr1 (Down-regulator of transcription 1) (Negative cofactor 2-beta) (NC2-beta) (TATA-binding protein-associated phosphoprotein)	DR1	Homo sapiens (Human)	176
Q5TBF5	Q5TBF5_HUMAN	unreviewed	Mimecan (Fragment)	OGN	Homo sapiens (Human)	268
J3QT83	J3QT83_HUMAN	unreviewed	Collagen alpha-1(XIV) chain (Fragment)	COL14A1	Homo sapiens (Human)	843
Q16853	AOC3_HUMAN	reviewed	Membrane primary amine oxidase (EC 1.4.3.21) (Copper amine oxidase) (HPAO) (Semicarbazide-sensitive amine oxidase) (SSAO) (Vascular adhesion protein 1) (VAP-1)	AOC3 VAP1	Homo sapiens (Human)	763
H0YAG8	H0YAG8_HUMAN	unreviewed	Alcohol dehydrogenase class-3 (Fragment)	ADH5	Homo sapiens (Human)	262
Q15124	PGM5_HUMAN	reviewed	Phosphoglucomutase-like protein 5 (Aciculin) (Phosphoglucomutase-related protein) (PGM-RP)	PGM5 PGMRP	Homo sapiens (Human)	567
P17661	DESM_HUMAN	reviewed	Desmin	DES	Homo sapiens (Human)	470
H0YCU9	H0YCU9_HUMAN	unreviewed	Transgelin (Fragment)	TAGLN	Homo sapiens (Human)	151
Q9NZN4	EHD2_HUMAN	reviewed	EH domain-containing protein 2 (PAST homolog 2)	EHD2 PAST2	Homo sapiens (Human)	543
Q14195	DPYL3_HUMAN	reviewed	Dihydropyrimidinase-related protein 3 (DRP-3) (Collapsin response mediator protein 4) (CRMP-4) (Unc-33-like phosphoprotein 1) (ULIP-1)	DPYSL3 CRMP4 DRP3 ULIP ULIP1	Homo sapiens (Human)	570
E9PS97	E9PS97_HUMAN	unreviewed	Alpha-parvin (Fragment)	PARVA	Homo sapiens (Human)	209
Q6NZI2	PTRF_HUMAN	reviewed	Polymerase I and transcript release factor (Cavin-1)	PTRF FKSG13	Homo sapiens (Human)	390
P21333	FLNA_HUMAN	reviewed	Filamin-A (FLN-A) (Actin-binding protein 280) (ABP-280) (Alpha-filamin) (Endothelial actin-binding protein) (Filamin-1) (Non-muscle filamin)	FLNA FLN FLN1	Homo sapiens (Human)	2647
Q9HBL0	TENS1_HUMAN	reviewed	Tensin-1	TNS1 TNS	Homo sapiens (Human)	1735
E9PNH7	E9PNH7_HUMAN	unreviewed	Alpha-crystallin B chain (Fragment)	CRYAB	Homo sapiens (Human)	106
P10301	RRAS_HUMAN	reviewed	Ras-related protein R-Ras (p23)	RRAS	Homo sapiens (Human)	218
H0YHD8	H0YHD8_HUMAN	unreviewed	Cysteine-rich protein 2 (Fragment)	CRIP2	Homo sapiens (Human)	104
P25398	RS12_HUMAN	reviewed	40S ribosomal protein S12	RPS12	Homo sapiens (Human)	132
P13693	TCTP_HUMAN	reviewed	Translationally-controlled tumor protein (TCTP) (Fortilin) (Histamine-releasing factor) (HRF) (p23)	TPT1	Homo sapiens (Human)	172
