# Supplementary material for: Urothelial cancer proteomics provides both prognostic and functional information
Source: Sci Rep. 2017 Nov 17;7:15819. doi: 10.1038/s41598-017-15920-6 (PMC5694001; doi:10.1038/s41598-017-15920-6)
Supplement: Supplementary file 3 — Supplementary Table 2 [file 41598_2017_15920_MOESM3_ESM.xlsx]

## Sheet: Supp Tab 2
	Parametric p-value	FDR	Hazard Ratio	SD of log intensities	UniqueID	Gene Symbol
1	0.000404	0.499	0.517	0.895	PTN6_HUMAN	PTPN6
2	0.0011422	0.499	2.696	0.668	PEDF_HUMAN	SERPINF1
3	0.0012006	0.499	2.095	0.747	PGS1_HUMAN	BGN
4	0.0013713	0.499	0.54	0.931	Q5QP21_HUMAN	RBM39
5	0.0024013	0.674	0.479	0.719	HPCA_HUMAN	HPCA
6	0.0031158	0.674	2.026	0.747	ANXA1_HUMAN	ANXA1
7	0.0032391	0.674	0.541	0.71	DC1I2_HUMAN	DYNC1I2
8	0.0042721	0.719	0.505	0.742	G5E9W9_HUMAN	GIMAP4
9	0.0044415	0.719	0.552	0.773	H7C0X7_HUMAN	MAT2B
10	0.0050354	0.733	1.664	0.938	IBP7_HUMAN	IGFBP7
11	0.0055402	0.733	0.653	1.171	DQB1_HUMAN	HLA-DQB1
12	0.0063844	0.775	1.516	1.126	D6RGZ6_HUMAN	VCAN
13	0.0077477	0.868	2.169	0.687	F8W8D8_HUMAN	PLS3
14	0.0099096	0.905	0.611	0.792	E9PMH2_HUMAN	AIP
15	0.0104647	0.905	0.684	1.105	RS28_HUMAN	RPS28
16	0.0106341	0.905	1.416	1.152	ISLR_HUMAN	ISLR
17	0.0113963	0.905	0.65	1.04	EVL_HUMAN	EVL
18	0.0115306	0.905	1.741	0.818	S4R3Y4_HUMAN	AMBP
19	0.0124284	0.905	0.464	0.542	F6WLT2_HUMAN	DDX39B
20	0.0124293	0.905	0.752	1.474	H2A2A_HUMAN	HIST2H2AA3
21	0.0131948	0.915	0.527	0.612	THYN1_HUMAN	THYN1
22	0.0150685	0.937	0.531	0.716	H3BRY3_HUMAN	CORO1A
23	0.0157052	0.937	1.489	0.953	ITIH1_HUMAN	ITIH1
24	0.015743	0.937	1.881	0.674	ITAV_HUMAN	ITGAV
25	0.0176949	0.937	0.458	0.48	IF2A_HUMAN	EIF2S1
26	0.0188528	0.937	0.684	1.349	PARP1_HUMAN	PARP1
27	0.0190144	0.937	0.652	0.934	MCA3_HUMAN	EEF1E1
28	0.0201993	0.937	0.445	0.494	EIF3F_HUMAN	EIF3F
29	0.0211926	0.937	0.627	0.786	D6R9A6_HUMAN	HMGB2
30	0.021941	0.937	1.758	0.739	LUM_HUMAN	LUM
31	0.0241293	0.937	0.366	0.428	DNM1L_HUMAN	DNM1L
32	0.0252431	0.937	0.611	0.821	DHX15_HUMAN	DHX15
33	0.0264138	0.937	1.585	0.915	C9J4Y6_HUMAN	GPC1
34	0.0284986	0.937	0.639	0.856	WASP_HUMAN	WAS
35	0.0308076	0.937	0.534	0.517	PTBP1_HUMAN	PTBP1
36	0.032179	0.937	0.455	0.468	C9JIG9_HUMAN	OXSR1
37	0.0327456	0.937	0.642	0.772	SF3B1_HUMAN	SF3B1
38	0.0329789	0.937	0.651	0.771	OSTF1_HUMAN	OSTF1
39	0.0332284	0.937	2.193	0.452	ALDOC_HUMAN	ALDOC
40	0.033893	0.937	0.711	1.055	F16P1_HUMAN	FBP1
41	0.0344101	0.937	0.634	0.829	SAMH1_HUMAN	SAMHD1
42	0.0344144	0.937	0.759	1.114	H3BVH5_HUMAN	IL16
43	0.0347173	0.937	0.523	0.574	GDIR2_HUMAN	ARHGDIB
44	0.0355282	0.937	0.712	0.82	LSP1_HUMAN	LSP1
45	0.0357834	0.937	0.455	0.435	DCPS_HUMAN	DCPS
46	0.0369531	0.937	0.495	0.544	TBG1_HUMAN	TUBG1
47	0.0371474	0.937	0.739	0.994	HG2A_HUMAN	CD74
48	0.0373586	0.937	0.787	1.409	RL36_HUMAN	RPL36
49	0.0378491	0.937	0.585	0.62	RL6_HUMAN	RPL6
50	0.0390173	0.937	0.546	0.608	C9JYS8_HUMAN	NONO
51	0.039193	0.937	2.09	0.501	AATC_HUMAN	GOT1
52	0.0399513	0.937	0.744	1.075	E7ETK5_HUMAN	IMPDH2
53	0.0403437	0.937	0.407	0.411	SPB6_HUMAN	SERPINB6
54	0.0415518	0.937	0.637	0.716	TIF1B_HUMAN	TRIM28
55	0.0437651	0.937	0.425	0.428	PP1A_HUMAN	PPP1CA
56	0.0444527	0.937	1.481	1.026	C9JH92_HUMAN	CRYZ
57	0.0446091	0.937	1.966	0.57	F5H7Y0_HUMAN	PDLIM5
58	0.0446936	0.937	0.602	0.808	RUVB1_HUMAN	RUVBL1
59	0.0451944	0.937	1.633	0.786	PXDC2_HUMAN	PLXDC2
60	0.0454995	0.937	0.492	0.596	CYC_HUMAN	CYCS
61	0.0464493	0.937	0.419	0.403	COX2_HUMAN	MT-CO2
62	0.0474304	0.937	2.299	0.422	PRDX6_HUMAN	PRDX6
63	0.0481814	0.937	0.541	0.565	DDX3X_HUMAN	DDX3X
64	0.0481905	0.937	0.506	0.481	HNRPD_HUMAN	HNRNPD
65	0.0489948	0.937	0.713	0.824	EIF3A_HUMAN	EIF3A
66	0.0496919	0.937	0.44	0.46	E9PN50_HUMAN	PSMC3
